# Supplementary material for: Modulation of Fibroblast Activity via Vitamin D3 Is Dependent on Tumor Type—Studies on Mouse Mammary Gland Cancer
Source: Cancers (Basel). 2022 Sep 21;14(19):4585. doi: 10.3390/cancers14194585 (PMC9559296; doi:10.3390/cancers14194585)
Supplement: Supplementary file 1 [file cancers-14-04585-s001.zip]

Archive with 1 entries (1 files):
- cancers-1842349-supplementary.pdf
